# Supplementary material for: Effect of Antibiotic Prophylaxis in Dental Implant Surgery: A Randomized Controlled Clinical Trial
Source: Dent J (Basel). 2025 Oct 28;13(11):500. doi: 10.3390/dj13110500 (PMC12651525; doi:10.3390/dj13110500)
Supplement: Supplementary file 1 [file dentistry-13-00500-s001.zip]

Archive with 1 entries (1 files):
- dentistry-3859846-supplementary.pdf
